# Supplementary material for: Reduced Cerebral Infarct Volume in Young UCP2−/− Mice and Preserved Synaptic Transmission by Genipin
Source: Cells. 2026 Jul 21;15(14):1299. doi: 10.3390/cells15141299 (PMC13406320; doi:10.3390/cells15141299)
Supplement: Supplementary file 1 [file cells-15-01299-s001.zip]

Archive with 1 entries (1 files):
- cells-4402662-supplementary.pdf
